# Supplementary material for: Review and External Evaluation of Population Pharmacokinetic Models for Vedolizumab in Patients with Inflammatory Bowel Disease: Assessing Predictive Performance and Clinical Applicability
Source: Biomedicines. 2024 Dec 27;13(1):43. doi: 10.3390/biomedicines13010043 (PMC11762475; doi:10.3390/biomedicines13010043)
Supplement: Supplementary file 1 [file biomedicines-13-00043-s001.zip]

Archive with 1 entries (1 files):
- biomedicines-3371625-supplementary.pdf
